# Supplementary material for: Hierarchical YOLO-SAM: A Scalable Pipeline for Automated Segmentation and Morphometric Tracking of Coral Recruits in Time-Series Microscopy
Source: Sensors (Basel). 2026 Apr 8;26(8):2291. doi: 10.3390/s26082291 (PMC13119570; doi:10.3390/s26082291)
Supplement: Supplementary file 1 [file sensors-26-02291-s001.zip]

Archive with 1 entries (1 files):
- sensors-4195942-supplementary.pdf
